# Supplementary material for: Comparing Metabolomic and Essential Oil Fingerprints of Citrus australasica F. Muell (Finger Lime) Varieties and Their In Vitro Antioxidant Activity
Source: Antioxidants (Basel). 2022 Oct 18;11(10):2047. doi: 10.3390/antiox11102047 (PMC9598366; doi:10.3390/antiox11102047)
Supplement: Supplementary file 1 [file antioxidants-11-02047-s001.zip]

Archive with 1 entries (1 files):
- antioxidants-1960101-supplementary.pdf
